# Supplementary material for: A Straightforward Approach to Synthesize 7-Aminocephalosporanic Acid In Vivo in the Cephalosporin C Producer Acremonium chrysogenum
Source: J Fungi (Basel). 2022 Apr 26;8(5):450. doi: 10.3390/jof8050450 (PMC9144927; doi:10.3390/jof8050450)
Supplement: Supplementary file 1 [file jof-08-00450-s001.zip]

Archive with 2 entries (2 files):
- Lin et al - Supplementary File 2. MS Table.xlsx
- Lin et al. Supplementary File 1.pdf
